# Supplementary material for: A Pilot Randomized Controlled Trial Examining the Impact of Therapy Dog Visitation on Mood, Anxiety, and Depression in Patients Hospitalized for the Treatment of Mental Illness
Source: Healthcare (Basel). 2026 May 21;14(10):1420. doi: 10.3390/healthcare14101420 (PMC13205560; doi:10.3390/healthcare14101420)
Supplement: Supplementary file 1 [file healthcare-14-01420-s001.zip]

Archive with 1 entries (1 files):
- healthcare-4209737-supplementary.pdf
